# Supplementary material for: High hydrostatic pressure adaptive strategies in an obligate piezophile Pyrococcus yayanosii
Source: Sci Rep. 2016 Jun 2;6:27289. doi: 10.1038/srep27289 (PMC4890121; doi:10.1038/srep27289)
Supplement: Supplementary Table S3 [file srep27289-s2.xls]

## Sheet: Sheet1
				Proteins						RNA
Gene_Symbol	Product Name	Coordinates	Coordinates	Fold Change 20-52	p-value 20-52	Fold Change 80-52	p-value 80-52	Regulation 20-52	Regulation 80-52	Fold Change 20-52	Corrected p-value_20-52	Fold Change 80-52	Corrected p-value_80-52	Regulation 20-52	Regulation 80-52
PYCH_00010	ferredoxin-NADP(+) reductase subunit alpha	30	863	2.67	0.0941	3.0303	0.0321		UR
PYCH_00020	NiFe hydrogenase II subunit beta	1016	2029							0.252727	0	0.316444	0	DR	DR
PYCH_00030	cytochrome-c3 hydrogenase subunit gamma	2016	2882							0.337805	0	0.360485	0	DR	DR
PYCH_00200	ADP-ribose pyrophosphatase (MutT)	18249	18782	1.33	0.356	2.32558	0.03		UR
PYCH_00220	hypothetical protein	19102	20547	0.68	0.0321	0.105263	0.00027		DR
PYCH_00230	ABC transporter ATP-binding protein	20548	21309	1.1	0.32	0.0322581	3.22e-05		DR	0.841845	0.17	0.37688	0		DR
PYCH_00370	hypothetical protein	34205	34411							1.59521	0.02	0.467636	0		DR
PYCH_00380	hypothetical protein	34492	34608							1.69677	0.01	0.417619	0		DR
PYCH_00390	putative transposase	34904	36121							4.62964	0	1.08809	0.35	UR
PYCH_00400	IS element ISTsi3 orfA-like, probably transposase	36202	36507							3.72437	0	0.892094	0.2	UR
PYCH_00410	hypothetical protein	36687	37739	2.21	0.0075	1.0989	0.787	UR
PYCH_00420	acetyl-CoA acetyltransferase	37750	38907	2.47	0.00101	1	1	UR
PYCH_00430	acaC protein	38910	39314	1.83	0.0401	0.917431	0.829
PYCH_00470	Magnesium chelatase subunit ChlI family	42705	44618							1.67837	0.04	2.23654	0.04		UR
PYCH_00600	hypothetical protein	60036	60413							0.458726	0	1.17247	0.84	DR
PYCH_00630	hypothetical protein	61664	61852	0.13	0.0106	0.374532	0.0941	DR
PYCH_00650	domon domain-containing protein	62618	63466							12.7726	0	0.794623	0.04	UR
PYCH_00670	2,3-bisphosphoglycerate-independent phosphoglycerate mutase ApgM	63733	64965	3.5	0.00824	5.88235	0.00897	UR	UR
PYCH_00680	asparaginyl-tRNA synthetase	65296	66600	2.04	0.00532	2.77778	6.01e-05	UR	UR
PYCH_00700	phosphoribosylaminoimidazole-succinocarboxamide synthase	68076	68780							0.30776	0	3.47672	0.01	DR	UR
PYCH_00710	hypothetical protein	68842	69507	1.07	0.62	0.531915	0.0106			0.861623	0.27	0.249348	0		DR
PYCH_00740	sugar kinase	71001	71882	16	0.000229	20	0.00127	UR	UR
PYCH_00770	DNA-binding protein Alba	75078	75353							0.508698	0	1.56355	0.08
PYCH_00790	hypothetical protein	77012	77986							1.83561	0	0.231457	0		DR
PYCH_00830	hypothetical protein	80510	81178	0.43	0.114	1.13636	0.705			0.367481	0	1.36278	0.14	DR
PYCH_00870	50S ribosomal protein L35Ae	84193	84450							0.419026	0	1.20285	0.92	DR
PYCH_00930	S-adenosylmethionine synthetase	88531	89736	6.38	2.79e-05	1.88679	0.166	UR		0.888649	0.33	3.3159	0		UR
PYCH_00940	dimethyladenosine transferase	89723	90550							1.27962	0.01	2.27729	0.07		UR
PYCH_00960	aminopeptidase	91274	92311	2.08	0.00208	0.666667	0.315	UR
PYCH_00980	cysteine synthase	93339	94160	2.75	0.0105	1	0.356	UR
PYCH_01080	hypothetical protein	101733	103310	1.75	0.0972	0.5	0.03		DR	1.39957	0.01	0.0702348	0		DR
PYCH_01090	putative cobalt/zinc/cadmium cation efflux pump protein	103344	103976							0.976646	0.64	0.480866	0.01		DR
PYCH_01180	3-hydroxy-3-methylglutaryl-coenzyme A reductase	110231	111457	2.67	0.271	4	0.0388		UR	2.4139	0	2.08997	0	UR	UR
PYCH_01240	acetyl-CoA synthase	119537	120958	2.39	0.000761	1.21951	0.147	UR
PYCH_01300	GTP cyclohydrolase	123740	124549	4	0.168	4	0.024		UR
PYCH_01330	nucleotidyltransferase	125549	126787	2.5	0.00824	100	0.00271	UR	UR
PYCH_01370	50S ribosomal protein L3P	129180	130259	0.06	3e-05	0.238095	0.00026	DR	DR
PYCH_01380	50S ribosomal protein L4P	130271	131038	0.32	1.24e-05	0.729927	0.351	DR		1.84666	0.01	2.43197	0.01		UR
PYCH_01390	50S ribosomal protein L23	131045	131305							2.11663	0	2.97518	0	UR	UR
PYCH_01400	50S ribosomal protein L2P	131326	132045	0.06	5.53e-06	0.166667	0.00073	DR	DR
PYCH_01410	30S ribosomal protein S19P	132056	132454	0.2	0.00144	1.36364	0.114	DR		1.87898	0	2.97342	0		UR
PYCH_01420	50S ribosomal protein L22P	132465	132932	0.23	0.00358	0.384615	0.01	DR	DR	1.9501	0	2.86982	0		UR
PYCH_01430	30S ribosomal protein S3P	132937	133569							2.23761	0	3.59978	0	UR	UR
PYCH_01440	50S ribosomal protein L29	133556	133762							2.21213	0	3.00354	0.01	UR	UR
PYCH_01450	translation initiation factor Sui1	133775	134071							2.22947	0.02	3.15579	0	UR	UR
PYCH_01460	ribonuclease P protein component 1	134068	134337							2.7679	0	3.21595	0	UR	UR
PYCH_01480	50S ribosomal protein L14P	134684	135109	0.04	0.000105	0.392157	0.00251	DR	DR
PYCH_01490	50S ribosomal protein L24P	135120	135485	0.01	0.00333	0.111111	0.01	DR	DR	2.15075	0.01	2.72759	0.02	UR	UR
PYCH_01510	50S ribosomal protein L5P	136242	136802	0.06	0.000855	0.222222	0.00679	DR	DR	1.87775	0	3.18418	0		UR
PYCH_01520	30S ribosomal protein S14P	136806	136976							2.04957	0	3.48925	0	UR	UR
PYCH_01530	30S ribosomal protein S8P	136988	137380							1.97906	0	3.29633	0		UR
PYCH_01540	50S ribosomal protein L6P	137391	137945	0.07	0.000155	0.483092	0.0728	DR		2.05081	0	3.07309	0	UR	UR
PYCH_01550	50S ribosomal protein L32e	137956	138342	0.01	0.000325	0.25	0.0388	DR	DR	2.46159	0	3.26822	0	UR	UR
PYCH_01560	50S ribosomal protein L19e	138352	138804	0.04	2.02e-05	0.416667	0.0106	DR	DR
PYCH_01570	50S ribosomal protein L18P	138810	139421	0.19	8.32e-05	0.320513	0.00323	DR	DR	1.99498	0	3.48955	0		UR
PYCH_01580	30S ribosomal protein S5P	139418	140128							1.94937	0	2.91705	0		UR
PYCH_01590	50S ribosomal protein L30P	140140	140607	0.11	8.8e-06	0.666667	0.0781	DR		2.20866	0	3.38964	0	UR	UR
PYCH_01600	50S ribosomal protein L15P	140619	141062	0.01	6.51e-05	0.187617	0.0089	DR	DR
PYCH_01610	preprotein translocase subunit SecY	141097	142503							3.11262	0	5.23975	0	UR	UR
PYCH_01620	adenylate kinase	142562	143152	4.5	0.00376	7.69231	1.91e-05	UR	UR
PYCH_01640	sarcosine oxidase	143669	144805	26	0.000103	1	0.356	UR
PYCH_01650	hypothetical protein	144802	145035							0.308348	0	0.259929	0	DR	DR
PYCH_01660	4Fe-4S binding domain-containing protein	145059	145562	9	0.00131	1	0.356	UR		0.275408	0	0.224605	0	DR	DR
PYCH_01670	sarcosine oxidase subunit alpha	145559	146986	5.75	0.000725	0.25	0.278	UR		0.312159	0	0.256128	0	DR	DR
PYCH_01730	hypothetical protein	150139	150414							0.347197	0	0.875498	0.02	DR
PYCH_01750	UDP-glucose 4-epimerase	151134	152087	1	0.356	100	0.00245		UR
PYCH_01760	AcdB acetate--coA ligase (ADP-forming) subunit beta	152101	152799	3.17	5.57e-05	2.5	0.00496	UR	UR	0.523275	0	1.27348	0.42
PYCH_01900	hypothetical protein	158619	159023							0.501922	0	0.184759	0		DR
PYCH_02000	hypothetical protein	162891	163673							0.451629	0	1.53157	0.1	DR
PYCH_02010	Dual specificity phosphatase, catalytic domain	163751	164203							0.470436	0	1.88359	0.01	DR
PYCH_02170	hypothetical protein	173613	174008							0.398192	0	1.02281	0.34	DR
PYCH_02200	phospho-sugar mutase	176562	177266	3.17	0.00334	3.0303	0.0167	UR	UR
PYCH_02240	hypothetical protein	179467	179988							1.47122	0	3.05472	0		UR
PYCH_02270	serine hydroxymethyltransferase	181359	182642	2.18	6.86e-05	1.0989	0.519	UR
PYCH_02280	2-haloalkanoic acid dehalogenase-like hydrolase	182718	183437	1	1	100	0.00121		UR	1.48039	0.01	3.01457	0		UR
PYCH_02290	hydrothetical protein	183394	183969							1.46563	0.02	4.89542	0		UR
PYCH_02330	2-oxoglutarate ferredoxin oxidoreductase subunit gamma	186209	186757	2	0.00271	100	0.0591	UR
PYCH_02340	2-oxoglutarate ferredoxin oxidoreductase subunit beta	186754	187599	4	0.000229	3.57143	0.00114	UR	UR
PYCH_02400	ABC transporter ATP-binding protein	191943	192731	0.16	0.00105	0.473934	0.0308	DR	DR	0.483764	0	0.912488	0.04	DR
PYCH_02440	molybdenum cofactor biosynthesis protein MoeA	195706	196890	1	0.00245	100	0.00202		UR
PYCH_02460	rRNA pseudouridine synthase	198418	199419							0.429372	0	1.55154	0.04	DR
PYCH_02470	hypothetical protein	199605	200591	0.17	0.017	0.666667	0.00202	DR		1.04323	0.21	0.476434	0		DR
PYCH_02490	30S ribosomal protein S13P	202037	202483	0.42	0.00376	0.70922	0.0106	DR
PYCH_02520	DNA-directed RNA polymerase subunit D	203484	204263							1.9506	0	2.42726	0.01		UR
PYCH_02530	50S ribosomal protein L18e	204423	204785	0.14	0.00542	0.571429	0.168	DR
PYCH_02540	50S ribosomal protein L13P	204792	205220	0.11	6.51e-05	0.666667	0.0591	DR
PYCH_02600	hypothetical protein	207898	208776	3	0.000401	1.78571	0.03	UR
PYCH_02630	Isopentenyl-diphosphate delta-isomerase	210697	211830	2.17	0.00376	1.5873	0.0319	UR
PYCH_02650	bifunctional short chain isoprenyl diphosphate synthase	213221	214246	3	0.000162	3.0303	0.00056	UR	UR
PYCH_02710	leucyl-tRNA synthetase	219457	222354	3.79	0.000201	4.34783	0.00114	UR	UR
PYCH_02760	50S ribosomal protein L15e	224744	225373	0.01	0.0106	0.142857	0.0321	DR	DR
PYCH_02770	nucleoside diphosphate kinase	225374	225868	2	0.0134	1	0.356	UR
PYCH_02860	major facilitator superfamily permease	235278	236474	1	1	0.5	0.0498		DR
PYCH_02930	hypothetical protein	240867	241199	0.67	0.67	3.0303	0.0686
PYCH_02940	glycerol-3-phosphate cytidyltransferase	241200	241616	1	0.356	1	0.00245
PYCH_02960	orotidine 5'-phosphate decarboxylase	242128	242763	4	0.168	7.14286	0.00542		UR
PYCH_03000	hypothetical protein	245319	246104	0.8	0.75	3.22581	0.0815
PYCH_03010	hypothetical protein	246104	246571	0.01	0.0106	0.571429	0.278	DR
PYCH_03040	hypothetical protein	247641	248444	4.17	0.000472	2.63158	0.00245	UR	UR
PYCH_03060	hypothetical protein	249751	250176	0.2	0.0134	0.5	0.171	DR
PYCH_03070	arginyl-tRNA synthetase	250178	252067	9.5	3.14e-05	7.69231	0.00376	UR	UR
PYCH_03100	transcription initiation factor IIB	253648	254550	0.63	0.106	1.49254	0.0781
PYCH_03130	dipeptide ABC transporter ATP-binding protein	256068	257048	0.21	0.000143	2.08333	0.017	DR	UR
PYCH_03140	dipeptide transport ATP-binding protein dppD	257060	258049	0.01	0.0109	2.38095	0.00321	DR	UR
PYCH_03150	dipeptide transport system permease dppC	258033	259184	0.01	0.00271	2.5	0.0408	DR	UR
PYCH_03160	dipeptide transport system permease dppB	259195	260196	0.67	0.537	3.0303	0.0686
PYCH_03170	dipeptide transport system permease dppA	260272	262392	0.5	0.0498	1.25	0.648	DR
PYCH_03180	uridylate kinase	262615	263325	2.78	0.00105	2.85714	0.00185	UR	UR
PYCH_03190	30S ribosomal protein S10P	263471	263779	0.38	0.108	1.07527	0.844
PYCH_03210	lipoate-protein ligase a-like protein	265377	266126	1	1	100	0.03		UR
PYCH_03320	Peptidase	270573	271169							0.412063	0	1.31888	0.22	DR
PYCH_03330	endonuclease III	271170	271874							0.693793	0.01	1.45905	0.36
PYCH_03400	translation initiation factor IF-2	276595	279756	1.95	0.0157	2.17391	0.0315		UR
PYCH_03590	glycyl-tRNA synthetase	292333	294036	2.85	0.000272	3.0303	0.00944	UR	UR
PYCH_03600	molybdenum cofactor biosynthesis protein a-like protein	294124	295383	1	0.356	1	0.00245			0.687724	0.01	2.82036	0		UR
PYCH_03610	calcineurin superfamily metallophosphoesterase	295550	296242							0.610242	0.01	1.81021	0.02
PYCH_03620	UDP-N-acetylglucosamine 2-epimerase	296253	297386	9	0.00131	7.14286	0.0686	UR
PYCH_03630	UDP-N-acetyl-D-mannosaminuronate dehydrogenase	297383	298639							0.495019	0	1.62126	0.14	DR
PYCH_03640	hypothetical protein	298913	300007							0.428342	0	1.27079	0.63	DR
PYCH_03680	ATP-dependent DNA ligase	301780	303546	2	0.0119	2	0.0202	UR	UR
PYCH_03700	MRP family nucleotide-binding protein	304158	305039	2.23	0.000311	1.38889	0.253	UR		1.18371	0.07	2.86881	0		UR
PYCH_03740	nucleolar protein	307254	308195	3	0.0498	4	0.168	UR
PYCH_03770	zinc-dependent protease	309830	311197	2.71	0.000506	2.63158	0.000223	UR	UR
PYCH_03780	hypothetical protein	311470	312201							0.395998	0	0.0496943	0	DR	DR
PYCH_03790	hypothetical protein	312212	312622							0.439694	0	0.0891782	0	DR	DR
PYCH_03820	proteasome subunit alpha	313630	314463	0.42	0.00164	0.847458	0.39	DR
PYCH_03850	exosome complex exonuclease Rrp41	315951	316700							1.59714	0	2.69865	0		UR
PYCH_03860	exosome complex RNA-binding protein Rrp42	316702	317508	0.25	0.024	0.25	0.024	DR	DR
PYCH_03890	DNA-directed RNA polymerase subunit beta	318860	322216							1.97307	0	2.48398	0		UR
PYCH_03900	DNA-directed RNA polymerase subunit alpha	322222	324945							2.38546	0	3.32185	0	UR	UR
PYCH_03910	DNA-directed RNA polymerase subunit A	324956	326146							2.68835	0	3.60886	0	UR	UR
PYCH_03960	universal stress protein family	328086	328913	8	0.000423	5.88235	0.0667	UR		2.92301	0	2.6998	0	UR	UR
PYCH_03970	peptidyl-tRNA hydrolase	328933	329289							2.84735	0	3.34916	0	UR	UR
PYCH_03980	tRNA pseudouridine synthase D	329299	330540							2.41836	0.03	3.8946	0	UR	UR
PYCH_04010	3-octaprenyl-4-hydroxybenzoate decarboxylyase	331387	332649	3.25	0.00333	2.5	0.0591	UR
PYCH_04050	hypothetical protein	334909	335709	2	0.00908	0.934579	0.834	UR
PYCH_04060	phosphohydrolase	335732	336997							1.20186	0.11	2.86676	0		UR
PYCH_04140	ABC transporter	341570	342832	0.01	0.03	0.125	0.0584	DR
PYCH_04180	aspartyl-tRNA synthetase	344553	345869	2.38	6.28e-05	2.63158	0.000343	UR	UR
PYCH_04190	transcription elongation factor NusA	345918	346430	1.44	0.0924	3.22581	3.04e-07		UR
PYCH_04210	hypothetical protein	348426	349169	4.25	0.00208	2.27273	0.0401	UR	UR
PYCH_04310	Sulfur carrier protein ThiS	355710	355913							0.75817	0.02	2.57641	0		UR
PYCH_04330	polysaccharide deacetylase	356237	356899							0.789315	0.07	2.28351	0.01		UR
PYCH_04370	30S ribosomal protein S8e	359161	359553							0.476251	0	1.25561	0.61	DR
PYCH_04380	hypothetical protein	359641	360558							0.499689	0	1.18934	0.57	DR
PYCH_04500	phosphomethylpyrimidine kinase	370509	371864	3.6	0.00114	3.0303	0.0308	UR	UR
PYCH_04530	alchol dehydrogenase	372563	373699	1.67	0.107	2.32558	0.0386		UR
PYCH_04550	ABC transporter tungsten-binding protein	374579	375613							1.86897	0	2.55524	0.02		UR
PYCH_04590	putative AP endonuclease	377786	378568							0.540063	0	0.278057	0		DR
PYCH_04740	5'-methylthioadenosine phosphorylase	394501	395310	2.75	0.0382	0.625	0.494	UR
PYCH_04820	polysaccharide deacetylase	401017	401961							0.747726	0.01	2.30665	0		UR
PYCH_04880	glutamate dehydrogenase	406635	407897	1.45	0.000702	0.704225	5.43e-05
PYCH_04890	AsnC family transcriptional regulator	408024	408449							0.497367	0	1.05637	0.74	DR
PYCH_04900	ferripyochelin binding protein	408569	409093	6	0.017	4	0.278	UR
PYCH_04990	hypothetical protein	414867	415046							0.418938	0	2.81921	0	DR	UR
PYCH_05030	transcription factor	416553	417086	0.01	0.024	0.5	0.32	DR		0.452264	0	1.58351	0.06	DR
PYCH_05040	hypothetical protein	417067	417474							0.514955	0	1.73587	0.01
PYCH_05050	pyruvoyl-dependent arginine decarboxylase	417590	418066							0.400974	0	1.4982	0.03	DR
PYCH_05080	hypothetical protein	419440	419589							0.241506	0	0.463537	0	DR	DR
PYCH_05160	signal recognition particle receptor	425615	426583	10	0.00106	1	0.356	UR
PYCH_05180	metal-dependent hydrolase	426855	427538	2.4	0.000423	1.33333	0.331	UR
PYCH_05190	GTP-binding protein	427630	428793	0.8	0.468	1.69492	0.0448
PYCH_05210	hypothetical protein	431668	432786	0.42	0.0106	0.25	0.00333	DR	DR
PYCH_05310	hypothetical protein	439901	440242							0.532944	0	1.49556	0.01
PYCH_05360	formaldehyde:ferredoxin oxidoreductase	444472	446331							1.01563	0.28	0.487213	0		DR
PYCH_05410	hypothetical protein	449610	449729							1.85513	0.01	3.74086	0.01		UR
PYCH_05460	hypothetical protein	452227	452766							2.22122	0	0.398686	0.01	UR	DR
PYCH_05470	hypothetical protein	452777	453691							1.71015	0	0.254451	0		DR
PYCH_05480	hypothetical protein	453738	453866							1.12196	0.02	0.275576	0		DR
PYCH_05490	hypothetical protein	454100	454483							0.8342	0.12	0.358281	0		DR
PYCH_05500	hydroxylamine reductase	454708	456063	5	0.000448	6.66667	0.0206	UR	UR
PYCH_05560	hypothetical protein	459845	463324							1.52473	0	2.63831	0.02		UR
PYCH_05570	glutamyl-tRNA synthetase	463455	465176	2.33	0.00084	2.43902	0.00763	UR	UR
PYCH_05590	Isoleucyl-tRNA synthetase	465803	469006	3.15	4.79e-05	4.16667	0.00402	UR	UR
PYCH_05600	hypothetical protein	469214	470005	0.5	0.356	1.49254	0.356
PYCH_05620	hypothetical protein	470050	471126							0.776158	0.08	0.214889	0		DR
PYCH_05690	hypothetical protein	473513	474703	1.26	0.276	0.0322581	0.00107		DR	1.53755	0.01	0.190063	0		DR
PYCH_05700	hypothetical protein	474709	475737	2.5	0.0321	0.25	0.00202	UR	DR	1.01297	0.05	0.140068	0		DR
PYCH_05760	dihydropteroate synthase	478564	479382	1.5	0.356	3.22581	0.000105		UR
PYCH_05770	ghmp kinase	479394	480407	5	0.03	2	0.537	UR
PYCH_05910	RNA 3'-terminal-phosphate cyclase	492933	493967	1.06	0.839	2.17391	0.00518		UR
PYCH_05970	orotate phosphoribosyltransferase	499616	500170	13	0.00442	7.69231	0.114	UR
PYCH_05980	50S ribosomal protein L21e	500324	500617	0.01	0.00028	0.210526	0.0192	DR	DR
PYCH_06020	geranylgeranylglyceryl phosphate synthase	502024	502794	2	0.0972	5	0.00144		UR
PYCH_06030	hypothetical protein	502775	503986	1	0.134	100	0.00245		UR
PYCH_06100	7-cyano-7-deazaguanine tRNA-ribosyltransferase	508697	510448	0.53	0.01	1.53846	0.00106
PYCH_06120	L-tyrosine decarboxylase	511251	512402	0.5	0.207	1.1236	0.75
PYCH_06170	bipolar DNA helicase	515281	516975							1.01833	0.09	2.6127	0.04		UR
PYCH_06180	DNA repair exonuclease	516988	518232	0.45	0.0686	1.81818	0.0117
PYCH_06190	chromosome segregation protein	518229	520883	2.5	0.0972	5.88235	0.017		UR
PYCH_06230	myo-inositol-1-phosphate synthase	523203	524354	1.77	0.00213	2.63158	0.000425		UR	3.51924	0.03	2.91167	0.02	UR	UR
PYCH_06240	ribulose-1,5-biphosphate synthetase	524514	525272	1.59	0.0445	2.5641	0.00565		UR	2.1926	0	2.17285	0.01	UR	UR
PYCH_06250	Thiamine biosynthesis protein ThiC	525353	526645	1.79	0.00366	3.22581	3e-05		UR	5.20287	0	6.9958	0	UR	UR
PYCH_06260	phosphoribosylaminoimidazolesuccinocarboxamide synthase	526642	527301	2	0.537	20	0.00127		UR	6.19939	0	9.19278	0	UR	UR
PYCH_06270	5-formaminoimidazole-4-carboxamide-1-(beta)-D- ribofuranosyl 5'-monophosphate synthetase	527298	528230							5.736	0	8.22016	0	UR	UR
PYCH_06280	IMP cyclohydrolase	528227	528817							3.24894	0	6.12998	0	UR	UR
PYCH_06420	ParA/MinD family ATPase	537433	538158	9	0.01	7.14286	0.143	UR
PYCH_06440	hydrogenase maturation protease HycI	539170	539652							0.208705	0	0.294489	0	DR	DR
PYCH_06450	cetyltransferase, GNAT family	539645	540541							0.20586	0	0.372119	0.01	DR	DR
PYCH_06480	hydrogenase expression/formation protein HypD	541576	542694	2.25	0.00333	1	0.0401	UR
PYCH_06490	hydrogenase maturation protein HypF	542787	545105	0.93	0.722	0.0344828	0.00153		DR	0.344414	0	0.325079	0	DR	DR
PYCH_06500	putative metal-dependent hydrolase	545075	546601	2	0.134	2.77778	0.0319		UR
PYCH_06510	indolepyruvate: ferredoxin oxidoreductase subunit alpha	546650	548497	3.38	4.06e-06	2.22222	0.00222	UR	UR
PYCH_06560	Na+/H+ antiporter NhaC family	554416	556044	0.01	0.000131	1.40845	0.0498	DR
PYCH_06570	hypothetical protein	556526	556804							0.25314	0	0.773629	0.05	DR
PYCH_06590	hypothetical protein	557211	557489							0.243534	0	0.24372	0	DR	DR
PYCH_06630	2-ketoisovalerate ferredoxin oxidoreductase subunit beta	560952	561887	2.14	0.000129	1.85185	0.00621	UR
PYCH_06640	2-ketoisovalerate ferredoxin oxidoreductase subunit alpha	561893	563077	2.09	5.43e-05	1.75439	0.00279	UR
PYCH_06650	2-ketoisovalerate ferredoxin oxidoreductase subunit delta	563088	563405	1	1	2.63158	0.0401		UR
PYCH_06660	pyruvate ferredoxin oxidoreductase subunit gamma	563435	563992	2.35	0.000798	1.75439	0.00493	UR
PYCH_06700	fumarate hydratase	566764	567600	1	0.134	100	0.000105		UR	0.763479	0.01	2.20904	0.01		UR
PYCH_06860	CoA-binding domain-containing protein	582385	582777							1.13579	0.03	3.63414	0		UR
PYCH_06880	formaldehyde:ferredoxin oxidoreductase wor5	583131	585002	2.25	0.024	1	1	UR
PYCH_07060	AcdA-3 acetate--coA ligase (ADP-forming) subunit alpha	597613	598980	3.75	6.67e-06	1.20482	0.42	UR
PYCH_07070	indolepyruvate ferredoxin oxidoreductase subunit alpha	599032	600966	2.41	0.000128	1.44928	0.0718	UR
PYCH_07080	indolepyruvate oxidoreductase subunit beta	600963	601571	2.29	0.00125	1.28205	0.305	UR
PYCH_07120	zinc-dependent protease	604410	605732	2.38	0.000944	0.909091	0.819	UR
PYCH_07150	hypothetical protein	608521	609183							1.71181	0	2.82934	0		UR
PYCH_07220	asparagine synthase	613904	615367							0.644018	0.09	1.21379	0.62
PYCH_07230	methionine aminopeptidase	615503	616390							0.64597	0	1.58171	0.18
PYCH_07240	threonine synthase	616521	617852							2.39989	0.05	1.58375	0.15	UR
PYCH_07250	mRNA 3'-end processing factor	617857	619803	0.92	0.62	2.12766	0.00211		UR	2.76011	0	1.65525	0.32	UR
PYCH_07300	peptidyl-prolyl cis-trans isomerase	622628	623437							0.520651	0	1.17312	0.38
PYCH_07330	S-layer protein	625275	627338	1.12	0.676	0.346021	0.0585
PYCH_07510	aspartate carbamoyltransferase regulatory subunit	643363	643818	2	0.0134	1.6129	0.0941	UR
PYCH_07520	stetterlysin	643873	648090	0.4	0.0321	0.8	0.62	DR
PYCH_07530	amino acid amidohydrolase	648210	649352	4.42	1.41e-08	1.75439	0.0887	UR
PYCH_07550	alpha-glucan phosphorylase	650241	652751							1.59401	0	2.55223	0.01		UR
PYCH_07570	hypothetical protein	653337	654293	0.2	0.03	1	1	DR
PYCH_07580	5-methylthioadenosine/S-adenosylhomocysteine deaminase	654293	655564	2	0.537	12.5	0.00121		UR
PYCH_07590	dihydroorotate dehydrogenase 1B	655672	656568							0.612801	0	1.62659	0.04
PYCH_07600	ADP forming acetyl coenzyme A synthetase	656669	658051	1.42	0.01	2.94118	0.0131		UR
PYCH_07630	hypothetical protein	658607	659062	1	0.356	100	0.0388		UR
PYCH_07640	prolyl endopeptidase	659170	661020	15.5	1.29e-05	7.69231	0.00679	UR	UR
PYCH_07650	hypothetical protein	661156	661365							0.215524	0	0.520727	0.05	DR
PYCH_07680	ribonuclease Z	662440	663339							1.70703	0	2.58295	0		UR
PYCH_07690	arylmalonate decarboxylase	663341	664051	2.5	0.00113	0.571429	0.168	UR
PYCH_07700	X-Pro dipeptidase	664146	665192	2.1	0.000363	2.08333	0.0871	UR
PYCH_07760	DNA/RNA helicase, superfamily II	669360	672779	0.81	0.0877	0.452489	0.000855		DR
PYCH_07830	hypothetical protein	674910	675941							2.32669	0	1.89293	0.08	UR
PYCH_07850	hypothetical protein	676477	680334	0.5	0.537	6.66667	0.0644
PYCH_07870	pyruvate kinase	681366	682796	0.48	0.00133	0.689655	0.0109	DR
PYCH_07880	hypothetical protein	682893	683960	2.9	1.65e-05	3.0303	0.0433	UR	UR
PYCH_07890	NADH oxidase	684025	685353	3.75	0.00596	4.54545	0.00767	UR	UR	1.79524	0	3.8176	0		UR
PYCH_07920	carbamate kinase	688211	689155	5	0.00271	1.49254	0.67	UR
PYCH_07930	ski2-like helicase	689309	691447							0.875315	0.35	2.13511	0.02		UR
PYCH_07940	hypothetical protein	691457	692575	0	0.134	5	0.00271		UR
PYCH_07990	hypothetical protein	698754	699833							2.15033	0	0.711502	0.02	UR
PYCH_08000	CRISPR-associated protein, Crm2 family	699830	702712	0.71	0.0867	0.462963	0.00997		DR	3.03393	0	1.24684	0.4	UR
PYCH_08010	CRISPR-associated protein, Cmr3 family	702709	703779							2.99135	0	2.04479	0.01	UR	UR
PYCH_08020	CRISPR-associated protein, Csx3 family	703839	704150							3.77685	0	2.2488	0	UR	UR
PYCH_08030	CRISPR-associated RAMP protein, Cmr4 family	704143	705048							3.62613	0	1.74848	0.18	UR
PYCH_08060	hypothetical protein	706647	707660	2.11	0.00493	1.38889	0.127	UR
PYCH_08110	valyl-tRNA synthetase	711753	714407	3.73	0.000152	5.26316	0.00191	UR	UR
PYCH_08240	signal recognition particle protein Srp19	724060	724383	0.01	0.024	1.16279	0.73	DR
PYCH_08310	hypothetical protein	728633	729919							0.568045	0	1.3985	0.11
PYCH_08320	ferredoxin-NADP(+) reductase subunit alpha	730058	730927	2.67	0.000131	3.22581	0.000383	UR	UR	1.6485	0	2.55546	0		UR
PYCH_08340	hypothetical protein	733060	734205							1.515	0	0.588026	0
PYCH_08370	cytosolic NiFe-hydrogenase subunit alpha	735256	736545	1.04	0.839	0.107181	0.00058		DR	0.302439	0.01	0.334622	0	DR	DR
PYCH_08380	cytosolic NiFe-hydrogenase subunit delta	736542	737333							0.188283	0	0.230816	0	DR	DR
PYCH_08390	cytochrome-c3 hydrogenase subunit gamma	737344	738222	0.5	0.114	0.187617	0.0333		DR	0.143632	0	0.179999	0	DR	DR
PYCH_08400	cytosolic NiFe-hydrogenase subunit beta	738219	739322	0.76	0.304	0.176367	0.00207		DR	0.166068	0	0.175151	0	DR	DR
PYCH_08410	putative dioxygenase	739836	740624	5	0.03	2	0.537	UR
PYCH_08450	zinc finger SWIM domain-containing protein	743203	743685							1.06349	0.13	0.31064	0		DR
PYCH_08550	hypothetical protein	753094	754050	3	0.0308	2.77778	0.00692	UR	UR
PYCH_08620	hypothetical protein	761121	761966							0.74528	0.04	0.103596	0		DR
PYCH_08650	putative thiazole biosynthetic enzyme	763390	764181	2	0.0498	4.54545	0.000857	UR	UR	2.5286	0	5.79196	0	UR	UR
PYCH_08670	Methyltransferase domain family	764723	765082							2.78456	0	9.06781	0	UR	UR
PYCH_08680	cystathionine gamma-lyase	765370	766533	1.75	0.0106	100	0.0106		UR	3.34833	0	6.09393	0	UR	UR
PYCH_08690	Pyridoxal-phosphate dependent enzyme superfamily	766530	767699	4.5	0.000423	6.25	0.00145	UR	UR	2.95119	0	4.91714	0	UR	UR
PYCH_08700	ubiquinone/menaquinone biosynthesis methyltransferase	767903	768451							0.368422	0.01	1.3775	0.25	DR
PYCH_08740	heavy-metal transporting P-type ATPase	770580	772985							1.2134	0.05	2.75181	0		UR
PYCH_08840	hypothetical protein	779605	780420	10	0.00202	3.0303	0.267	UR
PYCH_08870	thiamine biosynthesis/tRNA modification protein ThiI	782283	783374	1.56	0.017	0.555556	0.114
PYCH_08880	ABC-type transport system involved in Fe-S cluster assembly, ATPase	783470	784213							1.64261	0	5.09469	0		UR
PYCH_08890	FeS assembly protein SufB	784191	785618	1	1	100	0.0319		UR	2.12281	0	4.97668	0	UR	UR
PYCH_08900	sufB/sufD domain-containing protein	785618	786718							1.70848	0	3.95848	0		UR
PYCH_08920	alkyl hydroperoxide reductase subunit c	787567	788136							0.257973	0	2.43608	0.09	DR	UR
PYCH_08980	hypothetical protein	790727	791626							0.234402	0	0.581062	0.01	DR
PYCH_09020	hypothetical protein	795348	795662							1.84145	0	0.0816782	0		DR
PYCH_09100	ubiquinone/menaquinone biosynthesis methyltransferase	803662	804279							0.303045	0	0.89283	0.02	DR
PYCH_09220	hypothetical protein	813325	813732							0.437741	0	1.34066	0.05	DR
PYCH_09230	transcription factor	813733	814308	5	0.00271	3.0303	0.207	UR
PYCH_09250	prolyl-tRNA synthetase	814937	816379	2.56	0.00768	2.63158	0.00743	UR	UR
PYCH_09300	glyoxylate reductase	820265	821266	10	0.0175	3.0303	0.39	UR
PYCH_09320	ferrous iron transport protein b - like protein	821592	823577	0.58	0.0644	1.49254	0.109
PYCH_09340	TatD-related deoxyribonuclease	823903	824661							0.644422	0	1.67213	0.02
PYCH_09350	phosphohexomutase	824722	826080	1.69	0.0181	2.08333	0.00251		UR
PYCH_09360	tyrosyl-tRNA synthetase	826114	827241	2.38	0.00886	3.0303	0.000429	UR	UR
PYCH_09400	hypothetical protein	828861	829661							0.513349	0	1.43867	0.07
PYCH_09430	tungsten-containing aldehyde ferredoxin oxidoreductase	831383	833203	4.32	3.05e-06	0.598802	0.124	UR
PYCH_09490	seryl-tRNA synthetase	836020	837390	2.5	0.000325	3.44828	0.00491	UR	UR
PYCH_09530	carbamoyl transferase	839319	840929	1	0	100	0.024		UR
PYCH_09540	CRISPR-associated protein Cas6	841029	841811							0.71044	0.35	0.246089	0		DR
PYCH_09560	DevR family CRISPR-associated autoregulator	843228	844313	0.41	0.00114	0.568182	0.00518	DR
PYCH_09580	CRISPR-associated helicase Cas3	844932	847109							2.26725	0	1.93477	0.01	UR
PYCH_09590	CRISPR-associated protein Cas4	847106	847621							2.25988	0	2.98029	0	UR	UR
PYCH_09600	CRISPR-associated protein Cas1	847625	848593							1.91145	0	2.79022	0		UR
PYCH_09620	DevR family CRISPR-associated autoregulator	849120	850316	1.56	0.00191	0.518135	0.00174
PYCH_09630	CRISPR-associated protein Cas5 family	850327	851055	1.53	0.0433	0.578035	0.203
PYCH_09650	CRISPR-associated helicase Cas3	852242	853822	2	0.00271	0.625	0.356	UR
PYCH_09670	CRISPR locus-related DNA-binding protein	854457	855122	2.67	0.0401	1.66667	0.39	UR
PYCH_09730	50S ribosomal protein L10e	857440	857985	0.32	0.00594	0.363636	0.0152	DR	DR
PYCH_09780	superoxide reductase	859625	859981	2.67	0.00245	1	1	UR
PYCH_09800	rubrerythrin	860225	860740	2.17	0.00182	1.88679	0.055	UR
PYCH_09860	sarcosine oxidase subunit beta	866864	868024	1	1	3.0303	0.03		UR
PYCH_09950	aspartate aminotransferase	872856	874025	6.17	0.000702	3.7037	0.0348	UR	UR
PYCH_09960	sodium-dependent transporter	874288	875847	0	0.356	16.6667	0.000229		UR
PYCH_10030	ribosome biogenesis protein	880291	880959							0.495507	0	1.75008	0.01	DR
PYCH_10130	NADH oxidase	885787	887106	2.04	0.00189	2.17391	0.000762	UR	UR
PYCH_10160	acyl-CoA synthetase large subunit	888934	890265	2	0.03	2.38095	0.00471	UR	UR
PYCH_10220	DNA-directed RNA polymerase subunit M	893740	894072	1	0.356	1	0.00245
PYCH_10250	MarR family transcriptional regulator	895315	895953							0.521472	0	1.12191	0.46
PYCH_10280	L-threonine 3-dehydrogenase	899352	900398	2.17	6.69e-05	1.47059	0.0871	UR
PYCH_10370	SAM-dependent RNA methylase	908994	910052							1.50885	0	2.88089	0.01		UR
PYCH_10380	hypothetical protein	910093	910476							0.421195	0	0.180637	0	DR	DR
PYCH_10400	carbon-nitrogen hydrolase	911169	911954	3	0.00202	2.5	0.0972	UR
PYCH_10410	hypothetical protein	912220	912333							0.295654		0.880248		DR
PYCH_10420	hypothetical protein	912354	912989							0.473841		1.62327		DR
PYCH_10430	phosphate permease	913073	914290	0.5	0	0.25	0.00202	DR	DR
PYCH_10480	organic radical activating enzyme, radical SAM superfamily	917094	917855							1.41334		2.9136			UR
PYCH_10500	methionyl-tRNA synthetase	918254	920455	2.35	4.73e-05	1.63934	0.0123	UR
PYCH_10530	RNA methylase	922556	923674							0.622206		1.85765
PYCH_10600	Large helicase-like protein	927649	930393							0.592285		1.89636
PYCH_10630	cell division protein FtsZ	934735	935844	0.25	0.168	2	0.0498		UR
PYCH_10680	hypothetical protein	937912	939402							1.23049		2.03515			UR
PYCH_10690	hypothetical protein	939399	941966							1.8344		2.81039			UR
PYCH_10710	hypothetical protein	943076	943819							1.5958		2.55904			UR
PYCH_10740	GMP synthase subunit B	944817	945740	2.75	0.00121	100	0.0134	UR	UR
PYCH_10790	glutamine amidotransferase subunit PdxT	950565	951158							0.251115		0.68326		DR
PYCH_10800	pyridoxal biosynthesis lyase PdxS	951188	952195							0.139378		0.582107		DR
PYCH_10810	glycosyl hydrolase	952263	954062	1.43	0.228	2.5641	0.0141		UR
PYCH_10840	dipeptidase	955263	956204	2.25	0.0117	100	0.00824	UR	UR
PYCH_10850	SAM-dependent methyltransferase	956207	957049							1.61101		2.85429			UR
PYCH_10860	acylaminoacyl-peptidase	957051	958916	1.55	0.0199	0.285714	2.87e-05		DR
PYCH_10910	ADP-dependent glucokinase	962014	963402	1	0.134	100	0.00163		UR	1.37537		4.0476			UR
PYCH_10930	hypothetical protein	964291	964839							1.01659		0.313454			DR
PYCH_10940	4-aminobutyrate aminotransferase	964824	966188	2.14	2.11e-05	1.02041	0.946	UR
PYCH_10960	Coenzyme F420 hydrogenase subunit alpha	967513	968688	1.26	0.513	0.210526	0.082			0.2535		0.294946		DR	DR
PYCH_10970	Coenzyme F420 hydrogenase subunit gamma	968694	969374							0.303238		0.379354		DR	DR
PYCH_10980	Coenzyme F420 hydrogenase/dehydrogenase subunit beta	969374	970201	2.71	0.00442	0.142857	0.0686	UR
PYCH_10990	formate dehydrogenase family accessory protein FdhD	970232	970990	1.07	0.67	0.429185	0.0498		DR
PYCH_11020	hypothetical protein	971289	971417							0.0790347		0.104905		DR	DR
PYCH_11030	formate dehydrogenase subunit alpha	971451	973586	1.23	0.014	0.274725	1.76e-05		DR	0.0404918		0.0559737		DR	DR
PYCH_11040	4Fe-4S cluster-binding protein	973844	974092							0.0465367		0.0656189		DR	DR
PYCH_11050	formate hydrogenlyase II subunit C	974097	975539							0.107785		0.103772		DR	DR
PYCH_11060	formate hydrogenlyase II subunit C'	975543	976757							0.137601		0.161823		DR	DR
PYCH_11070	formate hydrogenlyase II subunit D	976760	978814	0.78	0.39	0.111111	0.01		DR	0.176303		0.208108		DR	DR
PYCH_11080	formate hydrogenlyase II subunit E	978825	979751							0.223331		0.33782		DR	DR
PYCH_11090	formate hydrogenlyase II subunit F	979748	981475	0.95	0.894	0.190476	0.0168		DR	0.269516		0.380673		DR	DR
PYCH_11110	formate hydrogenlyase II subunit H	981971	982786							0.354665		0.587649		DR
PYCH_11130	formate transporter	983025	984056							0.246605		0.428126		DR	DR
PYCH_11170	Membrane bound complex 1 subunit D	984980	985720	0.57	0.278	0.142857	0.0321		DR
PYCH_11210	Pyridine nucleotide-disulfide oxidoreductase	988696	989751	1.2	0.0371	0.374532	8.61e-06		DR
PYCH_11220	4Fe-4S cluster-binding protein	990108	990263							0.195935		0.34359		DR	DR
PYCH_11230	putative monovalent cation/H+ antiporter subunit E	990415	990918	0.43	0.03	0.571429	0.168	DR		0.225911		0.232986		DR	DR
PYCH_11240	putative monovalent cation/H+ antiporter subunit F	990915	991169							0.328914		0.232793		DR	DR
PYCH_11250	putative monovalent cation/H+ antiporter subunit G	991166	991531	0.38	0.00245	0.5	0	DR	DR	0.316117		0.272262		DR	DR
PYCH_11260	hypothetical protein	991528	991794							0.359668		0.259147		DR	DR
PYCH_11280	putative monovalent cation/H+ antiporter subunit B	992083	992526							0.563779		0.335495			DR
PYCH_11290	putative monovalent cation/H+ antiporter subunit C	992523	992876							0.561531		0.325698			DR
PYCH_11300	putative monovalent cation/H+ antiporter subunit D	992873	994402	1.08	0.75	0.166667	0.017		DR
PYCH_11330	membrane bound hydrogenase, NiFe-hydrogenase large subunit 1	995265	995834	1.2	0.537	0.2	0.03		DR
PYCH_11340	membrane bound hydrogenase, NiFe-hydrogenase large subunit 2	995831	997120	0.83	0.426	0.4329	0.0196		DR
PYCH_11350	membrane bound hydrogenase subunit MbhM	997117	998076	1.4	0.207	0.2	0.03		DR
PYCH_11360	NADH-plastoquinone oxidoreductase subunit	998073	998489	0.47	0.0447	0.266667	0.0271	DR	DR	0.283329		0.394011		DR	DR
PYCH_11410	NADH dehydrogenase subunit I	1003481	1004074							2.04467		2.58149		UR	UR
PYCH_11420	NADH dehydrogenase subunit D	1004080	1005255							2.0602		2.38779		UR	UR
PYCH_11440	NADH dehydrogenase subunit B	1005787	1006365	0.75	0.45	0.34965	0.0333		DR
PYCH_11460	NADH dehydrogenase subunit M	1007309	1009165	1.33	0.209	0.666667	0.114
PYCH_11510	putative monovalent cation/H+ antiporter subunit G	1011969	1012349	0.33	0.0498	0.666667	0.00202	DR
PYCH_11540	hypothetical protein	1013315	1015084	1.74	0.00095	2.77778	0.000863		UR
PYCH_11550	hypothetical protein	1015091	1015369	1	0.134	100	0.000423		UR
PYCH_11590	amino acid transporter	1019051	1020325	0.5	0.000363	0.952381	0.67	DR		2.15529		1.56582		UR
PYCH_11620	serine aminotransferase	1022166	1023317	3.12	2.75e-05	0.943396	0.839	UR
PYCH_11650	50S ribosomal protein L40e	1024397	1024552							0.242827		0.813771		DR
PYCH_11660	PadR-like family transcriptional regulator	1024556	1024879							0.140759		0.358931		DR	DR
PYCH_11760	30S ribosomal protein S17e	1035795	1035998							0.392336		1.12127		DR
PYCH_11790	hypothetical protein	1037007	1037585	0.3	0.00376	0.900901	0.73	DR
PYCH_11800	gtp1/obg family GTP-binding protein	1037588	1038658	1	1	0.429185	0.03		DR
PYCH_11820	alanine aminotransferase	1039799	1040992	2.87	0.00168	2	0.0419	UR	UR
PYCH_11840	malate oxidoreductase MaeB	1042614	1043930	1	0.0498	100	0.00271		UR
PYCH_11850	FwdE-like tungsten formylmethanofuran dehydrogenase subunit E	1044117	1044812							0.800036		0.379655			DR
PYCH_11990	Iron-molybdenum cofactor-binding protein	1055721	1056143	5.5	0.00692	1	0.134	UR
PYCH_12020	TrmB family sugar-specific transcriptional regulator	1057310	1058173	0.8	0.62	0.2	0.03		DR
PYCH_12060	adenylosuccinate lyase	1061538	1062890	1.5	0.024	100	0.00204		UR
PYCH_12080	putative ATPase RIL	1063517	1065286	8.67	0.00171	6.25	0.00231	UR	UR	0.659703		2.01274			UR
PYCH_12090	alcohol dehydrogenase	1065373	1066368							0.712385		2.43093			UR
PYCH_12100	ribose ABC transporter permease	1066358	1067266	0.83	0.67	0.333333	0.0498		DR
PYCH_12130	basic membrane lipoprotein	1069815	1071035	3.1	0.00376	0.2	0.0924	UR
PYCH_12200	30S ribosomal protein S6e	1076638	1077015							0.459908		1.16059		DR
PYCH_12240	hypothetical protein	1079336	1079617	1.5	0.0591	100	0.00271		UR
PYCH_12250	hypothetical protein	1080026	1080487							0.394771		1.00246		DR
PYCH_12320	putative metal-dependent hydrolase	1084766	1085536	1	0	100	0.00202		UR
PYCH_12340	flagellar assembly protein J	1087585	1089291	1.25	0.75	3.22581	0.0718
PYCH_12440	SAM-dependent methyltransferase	1096692	1097657	2.5	0.32	7.14286	0.000325		UR
PYCH_12460	hypothetical protein	1098202	1099200	0.65	0.232	0.149925	0.00619		DR
PYCH_12570	hypothetical protein	1107533	1108333	6	0.017	3.0303	0.39	UR
PYCH_12600	serine/threonine protein kinase	1110094	1111032	3	0	2.27273	0.147	UR
PYCH_12610	UDP-glucose 4-epimerase	1111082	1112029	7.5	0.0113	16.6667	0.000671	UR	UR
PYCH_12710	quinolinate synthetase	1119928	1120878	5.5	0.00692	5	0.0134	UR	UR
PYCH_12770	hypothetical protein	1124748	1125269	0.11	0.00131	0.444444	0.000105	DR	DR
PYCH_12780	hypothetical protein	1125282	1126142	0.3	0.0106	0.05	0.000725	DR	DR	1.12974		0.512849
PYCH_12790	hypothetical protein	1126148	1126939							1.2679		0.493785			DR
PYCH_12800	hypothetical protein	1126936	1127352	0.22	0.0203	0.444444	0.00333	DR	DR
PYCH_12810	ABC-type transport proteinATPase	1127324	1128097	0.57	0.0125	0.215983	0.000611		DR
PYCH_12870	hypothetical protein	1131870	1132724							1.36934		0.473345			DR
PYCH_12970	phosphopyruvate hydratase	1142802	1144094							1.23209		2.2321			UR
PYCH_13110	ArsR family transcriptional regulator	1151801	1152361							1.95599		2.89371			UR
PYCH_13120	CoA binding domain-containing protein	1152428	1153837	2.74	0.000247	1.47059	0.0724	UR
PYCH_13160	ribose-phosphate pyrophosphokinase	1156861	1157700	2.67	0.017	3.33333	0.0106	UR	UR
PYCH_13210	tryptophanyl-tRNA synthetase	1160487	1161641	2.77	0.000257	4.7619	0.000284	UR	UR
PYCH_13260	HAM1	1163624	1164178							1.99576		3.16319			UR
PYCH_13270	transcriptional regulator	1164238	1164690							2.13815		2.43098		UR	UR
PYCH_13380	endonuclease IV	1170621	1171466	4	0.168	7.14286	0.0321		UR
PYCH_13480	iron(III)-siderophore ABC transporter ATPase	1181281	1182036							0.561113		0.81039		DR
PYCH_13540	SAM-dependent methyltransferase	1184739	1185350							1.15462		2.24466			UR
PYCH_13550	carbon-nitrogen hydrolase	1185354	1186028							0.664074		2.67461			UR
PYCH_13590	hypothetical protein	1188049	1188852							0.932026		0.479455			DR
PYCH_13610	2-amino-3-ketobutyrate coenzyme A ligase	1189713	1190900	2.17	0.0015	1.5625	0.0781	UR
PYCH_13620	histidyl-tRNA synthetase	1190994	1192304	6.67	0.000114	7.14286	0.00188	UR	UR	0.874316		2.08426			UR
PYCH_13630	hypothetical protein	1192357	1193787	0.75	0.477	0.166667	0.00653		DR	0.759688		0.300068			DR
PYCH_13690	4-alpha-Glucanotransferase	1198481	1200427	1.75	0.000423	1	0.134			0.834754		3.78534			UR
PYCH_13720	glycosyl transferase family protein	1203221	1204612							0.554308		1.51868
PYCH_13780	multidrug ABC transporter ATPase	1208625	1209554	0.58	0.00056	0.325733	0.000104		DR	1.27969		0.337972			DR
PYCH_13790	ABC transporter permease	1209560	1210714	0.58	0.0114	0.25	0.000362		DR	0.913973		0.321783			DR
PYCH_13860	Genomic islands and the ecology and	1216595	1217314	1	0.0498	2	0.134
PYCH_13930	triosephosphate isomerase	1220947	1221624	7.75	1.75e-05	1	1	UR		1.21956		2.84676			UR
PYCH_13940	NADH-dependent dihydrogenase-like protein	1221655	1222662	1.54	0.33	0.384615	0.01		DR
PYCH_13960	Glycosyltransferase	1223761	1224903	4.75	6.42e-05	1.49254	0.468	UR
PYCH_14000	hypothetical protein	1227949	1228605							0.804804		0.384915			DR
PYCH_14020	nicotinate phosphoribosyltransferase	1229490	1230662	5	0.00271	3.0303	0.0498	UR	UR
PYCH_14140	hypothetical protein	1239624	1239791							6.97699		0.465186		UR	DR
PYCH_14150	hypothetical protein	1239788	1240147							6.74344		0.483283		UR	DR
PYCH_14160	hypothetical protein	1240414	1242222							4.96285		1.08327		UR
PYCH_14170	hypothetical protein	1242227	1244425							3.21986		1.51092		UR
PYCH_14200	hypothetical protein	1245450	1245785							3.25637		1.98209		UR
PYCH_14210	hypothetical protein	1245785	1246042							3.80793		2.18898		UR	UR
PYCH_14220	hypothetical protein	1246039	1246848							4.01718		2.30143		UR	UR
PYCH_14230	hypothetical protein	1246860	1247339							2.51499		1.81496		UR
PYCH_14240	hypothetical protein	1247349	1247540							3.86384		2.72024		UR	UR
PYCH_14250	hypothetical protein	1247621	1247980							2.96335		2.30901		UR	UR
PYCH_14260	hypothetical protein	1247977	1248786							2.98075		2.06933		UR	UR
PYCH_14270	AAA superfamily ATPase	1248918	1250339							2.31603		1.52865		UR
PYCH_14300	SpoVT/AbrB family transcriptional regulator	1252357	1252794							0.912925		3.61668			UR
PYCH_14320	hypothetical protein	1253379	1253954							2.674		1.88429		UR
PYCH_14330	hypothetical protein	1253951	1254202							3.63959		1.71365		UR
PYCH_14380	hypothetical protein	1256775	1258199	0.15	0.000513	0.2	0.000448	DR	DR
PYCH_14390	2-phosphoglycerate kinase	1258181	1259089	9	0.00131	14.2857	6.14e-05	UR	UR
PYCH_14400	cyclic 2,3-diphospoglycerate-synthetase	1259086	1260369	4.33	0.000401	3.33333	0.0448	UR	UR
PYCH_14430	hypothetical protein	1261290	1262003	1.63	0.0941	0.5	0.0498		DR
PYCH_14440	CRISPR-associated protein, Csm1 family	1262008	1264347	1.01	0.918	0.483092	0.000656		DR
PYCH_14450	CRISPR-associated protein, Csm2 family	1264353	1264919	0.9	0.506	0.357143	0.00301		DR
PYCH_14460	CRISPR-associated RAMP protein, Csm3 family	1264919	1265791	0.94	0.107	0.465116	3.7e-07		DR
PYCH_14470	CRISPR-associated RAMP protein, Csm4 family	1265788	1266639	0.91	0.382	0.465116	0.00369		DR
PYCH_14500	hypothetical protein	1269147	1270472	1.04	0.823	0.480769	0.0139		DR
PYCH_14510	DevR family CRISPR-associated autoregulator	1270469	1271452	0.97	0.801	0.348432	0.00151		DR
PYCH_14530	hypothetical protein	1272324	1272494							3.66401		1.90349		UR
PYCH_14540	hypothetical protein	1273043	1273195							0.13295		0.19501		DR	DR
PYCH_14560	CRISPR-associated Cas1 family protein	1273553	1274506							2.06139		0.385495			DR
PYCH_14570	CRISPR-associated protein Cas2	1274506	1274763							3.16296		0.516601		UR
PYCH_14580	CRISPR-associated protein Cas4	1274760	1275248							3.0171		0.567385		UR
PYCH_14590	CRISPR-associated helicase Cas3 domain-containing protein	1275252	1277330							2.96571		0.906093		UR
PYCH_14600	hypothetical protein	1277385	1277519							3.86061		1.50775		UR
PYCH_14680	putative integral membrane transport protein	1284144	1284698	5	0.00271	2	0.356	UR
PYCH_14700	hypothetical protein	1285256	1285477							0.694369		0.147257			DR
PYCH_14710	hypothetical protein	1286165	1287388							0.789487		0.187135			DR
PYCH_15000	Histidine triad (HIT) protein (hit)	1311197	1311697	2	0.0498	2	0	UR	UR
PYCH_15020	hypothetical protein	1312980	1313093							0.267739		0.392972		DR	DR
PYCH_15030	NOP5/NOP56-like protein	1313111	1314319	0.29	2.03e-05	0.323625	0.000146	DR	DR
PYCH_15060	peptidase, M28 family	1316133	1317806							1.28638		2.57564			UR
PYCH_15100	DEAD/DEAH box RNA helicase	1319137	1321665	0.01	0.00824	0.8	0.537	DR
PYCH_15210	hypothetical protein	1330326	1331174	2.5	0.0972	0.5	0.537
PYCH_15270	hypothetical protein	1335654	1336868							2.02902		1.98341		UR
PYCH_15290	ISA0963-5 transposase	1339130	1340020							1.62107		0.655398
PYCH_15350	Prohibitin/Stomatin	1343156	1344100	0.6	0.000105	0.469484	1.66e-05		DR
PYCH_15410	methyl-accepting chemotaxis protein	1347889	1349115	0.29	0.015	0.943396	0.873	DR
PYCH_15420	chemotaxis protein methyltransferase	1349421	1350272	2	0.537	9.09091	0.0255		UR
PYCH_15450	chemotaxis histidine kinase	1351722	1354028							2.39675		2.01296		UR	UR
PYCH_15460	cheC-2 chemotaxis protein cheC	1354021	1354650							3.07343		2.91764		UR	UR
PYCH_15470	chemotaxis protein cheC	1354647	1355258							2.79234		2.85499		UR	UR
PYCH_15480	chemoreceptor glutamine deamidase CheD	1355269	1355760							5.19806		4.46987		UR	UR
PYCH_15490	methyl-accepting chemotaxis protein	1355772	1357991							2.62528		2.22187		UR	UR
PYCH_15500	hypothetical protein	1358024	1358758							1.97488		2.4463			UR
PYCH_15510	hypothetical protein	1358782	1359807							1.35739		2.71497			UR
PYCH_15520	Putative glycerate kinase	1359799	1361124	1.5	0.00202	100	0.000105		UR
PYCH_15540	putative ATPase, PP-loop superfamily	1362312	1363103							0.45363		1.1596		DR
PYCH_15550	metal dependent hydrolase	1363100	1363912	0.6	0.0321	1.20482	0.228
PYCH_15640	O-sialoglycoprotein endopeptidase	1373771	1374745	1.5	0.024	100	0		UR
PYCH_15670	TRK potassium uptake system protein	1377269	1377958	5	0.03	3.0303	0.39	UR
PYCH_15710	V-type ATP synthase subunit E	1380847	1381458							1.7248		4.08957			UR
PYCH_15720	V-type ATP synthase subunit C	1381464	1382576							1.79439		3.82016			UR
PYCH_15730	V-type ATP synthase subunit F	1382573	1382881							2.1154		4.09573		UR	UR
PYCH_15740	ATP synthase subunit A	1382887	1384650							1.64673		3.09124			UR
PYCH_15750	V-type ATP synthase subunit B	1384656	1386050							1.46947		2.77003			UR
PYCH_15760	V-type ATP synthase subunit D	1386072	1386713							2.01591		4.64061			UR
PYCH_15820	radical SAM domain-containing protein	1391005	1391916	1	0.356	100	0.00202		UR
PYCH_15840	dihydroorotase	1392717	1393943	1	0.134	100	0.00202		UR
PYCH_15860	peptide ABC transporter periplasmic protein	1394312	1396780	0.38	0.00332	0.793651	0.39	DR
PYCH_15890	oligopeptide transport ATP-binding protein	1399464	1400423							2.51779		1.8703		UR
PYCH_15900	oligopeptide transport ATP-binding protein	1400434	1401441	0.48	0.000495	0.70922	0.0298	DR
PYCH_15970	phosphoribosylformylglycinamidine synthase II, purL component	1404479	1406602							0.72233		1.73646
PYCH_16020	phosphoribosylglycinamide formyltransferase 2	1411815	1413104							0.766906		3.98813			UR
PYCH_16040	hypothetical protein	1413661	1414425	2.25	0.000105	100	0.00824	UR	UR
PYCH_16060	phosphoribosylamine--glycine ligase (purD)	1415252	1416568							0.70497		2.35221			UR
PYCH_16130	hypothetical protein	1423633	1424394							0.616563		1.84775
PYCH_16150	hypothetical protein	1424781	1425506	4	3.87e-05	0.444444	0.0941	UR
PYCH_16160	5'-methylthioadenosine phosphorylase II	1425561	1426397	2.83	0.00266	2	0.024	UR	UR	1.33149		3.25979			UR
PYCH_16170	cell division control protein 6	1427172	1428431							3.36362		1.34582		UR
PYCH_16180	DNA polymerase II small subunit	1428431	1430335							3.7298		2.19374		UR	UR
PYCH_16190	DNA polymerase II large subunit	1430335	1434111							3.4579		2.80743		UR	UR
PYCH_16200	metallo-beta-lactamase superfamily	1434108	1434797	2	0.356	7.69231	0.00679		UR	1.56376		2.52915			UR
PYCH_16210	DNA repair and recombination protein RadB	1434808	1435473							1.75898		2.85489			UR
PYCH_16250	molybdenum cofactor biosynthesis protein A	1438798	1439718	5	0.03	10	0.00106	UR	UR
PYCH_16290	Replication factor C, small subunit (rfcS)	1442381	1443361	0.89	0.429	0.471698	0.00299		DR
PYCH_16300	protein disulfide oxidoreductase	1443420	1444100	2.86	0.0005	1.42857	0.477	UR
PYCH_16330	geranylgeranyl hydrogenase	1445107	1446288	1.86	0.00902	2.12766	0.00851		UR
PYCH_16340	NAD synthetase (nadE)	1446272	1447057	11	0.000401	5.88235	0.0667	UR
PYCH_16350	tetratricopeptide repeat domain-containing protein	1447054	1448007	10	0.00106	7.14286	0.107	UR
PYCH_16380	hypothetical protein	1449361	1450275	0.94	0.55	0.37037	0.000817		DR
PYCH_16410	OB-fold nucleic acid binding domain-containing protein	1451976	1453142							0.366179		0.0947144		DR	DR
PYCH_16420	membrane protein	1453124	1454227							0.697488		0.222892			DR
PYCH_16440	L-fuculose 1-phosphate aldolase (fucA)	1454839	1455402	1.25	0.356	3.0303	0.00271		UR
PYCH_16500	DNA primase small subunit	1458632	1459669	2	0.67	4	0.024		UR
PYCH_16510	DNA primase large subunit	1459632	1460780	1.33	0.414	2.22222	0.0181		UR
PYCH_16530	AsnC family transcriptional regulator	1462006	1462473							0.489358		1.42504		DR
PYCH_16570	proteasome-activating nucleotidase	1465449	1466639	0.15	0.00266	0.925926	0.705	DR
PYCH_16580	sugar transport ATP-binding protein	1466750	1467835	0.43	0.0028	0.473934	0.00145	DR	DR
PYCH_16600	putative ABC transporter permease	1468711	1469649							2.35102		0.647982		UR
PYCH_16610	extracellular solute-binding protein	1469662	1471284	0.92	0.45	0.462963	0.00696		DR	1.59855		0.673704
PYCH_16620	classes I and II aminotransferase	1471446	1472687	2.83	3.25e-05	0.833333	0.111	UR
PYCH_16630	translation initiation factor IF-2B subunit delta	1473037	1474005	1.75	0.0106	100	0.024		UR
PYCH_16670	DNA repair protein RAD25	1475917	1477251	2	0.0972	3.0303	0.00542		UR
PYCH_16780	lysyl-tRNA synthetase	1489940	1491499	2.83	0.000714	2.94118	0.00709	UR	UR
PYCH_16800	hypothetical protein	1493531	1494457	5	0.03	3.0303	0.207	UR
PYCH_16820	indolepyruvate oxidoreductase subunit B	1495219	1495800	2.33	0.03	1.81818	0.121	UR
PYCH_16850	L-asparaginase	1498030	1498950	3.25	1.28e-05	100	0.000423	UR	UR
PYCH_16900	diaminopimelate aminotransferase	1503443	1504702	3.25	0.0027	2.27273	0.0458	UR	UR
PYCH_16970	methylmalonyl-CoA epimerase	1510099	1510500	2	0.00202	1.66667	0.0498	UR
PYCH_17000	ATPase	1512046	1512639							0.496271		1.78316		DR
PYCH_17010	hypothetical protein	1512686	1514368	1.11	0.537	7.69231	2.41e-06		UR
PYCH_17060	hypothetical protein	1518242	1519084	0.59	0.0425	0.490196	0.0264		DR
PYCH_17080	maltose-binding periplasmic protein	1521407	1522528							1.61225		2.82388			UR
PYCH_17090	hypothetical protein	1521197	1521427							1.68037		3.86567			UR
PYCH_17100	maltodextrin transport system permease	1522525	1523466							2.06259		3.07442		UR	UR
PYCH_17110	ABC-type maltodextrin transport system, permease	1523463	1524704							1.93903		2.72014			UR
PYCH_17120	pullulanase	1524715	1528011							2.08763		3.06564		UR	UR
PYCH_17130	maltdextrin ABC transporter ATPase	1528040	1529167							1.92597		3.73318			UR
PYCH_17150	KaiC domain-containing protein	1529975	1530718	2.3	0.00334	4.34783	6.44e-05	UR	UR
PYCH_17160	S-adenosylmethionine decarboxylase proenzyme	1530878	1531300							0.371146		1.03928		DR
PYCH_17170	Integral membrane protein	1531631	1532329							0.543992		1.57127
PYCH_17180	hypothetical protein	1532389	1533015	1	1	5.26316	0.0563
PYCH_17190	Lactam utilization-like protein (lamB)	1533005	1533769	1	0.134	100	0.024		UR
PYCH_17200	Allophanate hydrolase subunit 1	1533766	1534416							1.58379		2.79653			UR
PYCH_17210	allophanate hydrolase subunit 2	1534409	1535368	1	0.024	2	0.0972			1.51496		3.59025			UR
PYCH_17250	RNA-binding protein	1539471	1540541	2.6	0.01	3.22581	0.0181	UR	UR
PYCH_17280	cob(I)alamin adenosyltransferase	1542572	1543099							0.420522		0.969574		DR
PYCH_17370	L-asparaginase	1549021	1550007							0.41276		2.34606		DR	UR
PYCH_17390	hypothetical protein	1549999	1550211	6	0.0667	5	0.03		UR	0.33983		0.857746		DR
PYCH_17470	naerobic ribonucleoside triphosphate reductase	1556870	1558372	0.65	0.228	0.307692	0.0145		DR	0.845457		0.43363			DR
PYCH_17480	Anaerobic ribonucleotide triphosphate reductase activating enzyme	1558394	1559161							1.14689		0.476931			DR
PYCH_17490	thermosome subunit alpha	1559248	1560891							1.94812		3.39627			UR
PYCH_17510	acylamino acid-releasing enzyme	1562535	1564427	1.22	0.128	0.2331	0.000376		DR
PYCH_17530	sulfate adenylyltransferase	1564818	1565957	3	0.00712	3.57143	0.000848	UR	UR
PYCH_17550	Type I phosphodiesterase / nucleotide pyrophosphatase superfamily	1566972	1568384	8	0.0106	9.09091	0.01	UR	UR
PYCH_17560	adenylylsulfate kinase	1568501	1569037	2	0.0972	3.0303	0.0104		UR
PYCH_17590	type I phosphodiesterase/nucleotide pyrophosphatase	1571357	1572994	0.25	0.000423	0.641026	0.0278	DR		1.60094		2.17654			UR
PYCH_17610	DegT/DnrJ/EryC1/StrS aminotransferase	1573972	1575069	2.25	0.000105	100	0.000131	UR	UR
PYCH_17640	glycosyl transferase, group 2 family protein	1576854	1577927	0.25	0.0321	0.75188	0.445	DR
PYCH_17660	NDP-sugar dehydrogenase	1579168	1580451	4.33	0.000131	2.5	0.0633	UR
PYCH_17670	UTP-glucose-1-phosphate uridylyltransferase	1580448	1581308	9	0.01	11.1111	0.00358	UR	UR
PYCH_17680	glycosyl transferase	1581395	1582240	0.2	0.03	0.4	0.0972	DR
PYCH_17740	dTDP-4-dehydrorhamnose 3,5-epimerase	1584428	1584985							2.19469		1.3842		UR
PYCH_17770	dTDP-glucose 4,6-dehydratase	1585787	1586788	3	0.03	4.54545	0.0106	UR	UR
PYCH_17780	glucose-1-phosphate thymidylyltransferase	1586800	1587858	4.5	0.0106	3.7037	0.137	UR
PYCH_17860	glycosyltransferase	1592567	1593538	0.08	0.0105	0.333333	0.0924	DR
PYCH_17880	group 1 glycosyl transferase	1595454	1596488	0.8	0.356	1.5873	0.168
PYCH_17910	glycosyl transferase, group 2 family protein	1599078	1599953	0.63	0.278	0.25	0.024		DR
PYCH_17920	Oligosaccharyl transferase, STT3 subunit	1600040	1602355	0.33	0.0321	0.333333	0.0321	DR	DR
PYCH_17940	hypothetical protein	1602912	1604204	0.01	0.00271	1	1	DR
PYCH_18010	methyltransferase	1609935	1610510							0.876537		0.221808			DR
PYCH_18020	hypothetical protein	1610542	1611537							0.803724		0.436315			DR
PYCH_18130	hypothetical protein	1618778	1619044							2.00317		3.0821		UR	UR
PYCH_18140	hypothetical protein	1619094	1619516	8	0.0106	12.5	0.000147	UR	UR
PYCH_18160	hypothetical protein	1620751	1620936							2.49732		2.36221		UR	UR
PYCH_18190	50S ribosomal protein L1P	1622004	1622654							1.79461		2.1177			UR
PYCH_18200	acidic ribosomal protein P0	1622660	1623688	0.5	0.000293	0.5	0.0148	DR	DR	2.11812		2.68275		UR	UR
PYCH_18210	50S ribosomal protein L12	1623733	1624059	0.5	0.024	1	1	DR
PYCH_18260	glycine dehydrogenase subunit 2	1627011	1628516	1.72	0.000679	0.724638	0.133
PYCH_18270	hydrolase	1628714	1629580	0.17	0.017	1.81818	0.0667	DR
PYCH_18280	major facilitator family transporter	1629590	1630900	0.44	0.0941	1.78571	0.114
PYCH_18290	major facilitator superfamily permease	1630912	1632237	0	0.356	5	0.03		UR
PYCH_18320	Glycerol kinase (glpK)	1634302	1635783	2.6	0.00466	1.40845	0.315	UR
PYCH_18360	50S ribosomal protein L37Ae	1638960	1639217	0.01	0.0106	0.571429	0.0106	DR
PYCH_18380	ribosomal biogenesis protein	1639431	1640087	0.46	0.0203	0.613497	0.194	DR
PYCH_18510	adenylosuccinate synthetase	1649011	1650030	5	0.00442	3.0303	0.0686	UR
PYCH_18540	alpha amylase, catalytic domain subfamily	1651378	1653495							1.65161		3.46421			UR
PYCH_18570	translation initiation factor IF-2B subunit alpha	1655845	1656699	7	0.00542	5.88235	0.215	UR
PYCH_18660	ATP-dependent protease	1663234	1666488	0.41	0.0857	1	1			0.757467		1.74262
PYCH_18680	glycosyl transferase, group 2 family protein	1666771	1667811							0.487735		1.04694		DR
PYCH_18690	tungsten-containing glyceraldehyde-3-phosphate:ferredoxin	1667853	1669823	4	0.000965	1.75439	0.0972	UR		1.4826		2.84567			UR
PYCH_18700	2-haloalkanoic acid dehalogenase-like hydrolase	1669837	1670544	3.5	0.017	2.5	0.228	UR
PYCH_18800	thermostable carboxypeptidase 1	1676297	1677796							0.969436		0.315103			DR
PYCH_18910	glutamine synthetase	1683955	1685280							2.40598		2.02547		UR	UR
PYCH_18950	D-isomer specific 2-hydroxyacid dehydrogenase	1688478	1689479	16	0.000229	12.5	0.00902	UR	UR
PYCH_19000	molybdenum cofactor biosynthesis protein	1692281	1692787	5	0.015	3.33333	0.153	UR
PYCH_19030	translation-associated GTPase	1694630	1695823	4.4	0.00027	4	0.00461	UR	UR
PYCH_19070	50S ribosomal protein L31e	1697259	1697540	0.19	0.0005	0.75188	0.134	DR
PYCH_19090	parB-like nuclease	1697859	1698587	3.57	0.00542	1	1	UR
PYCH_19110	nifS protein	1699593	1700789	2.09	0.00144	1.81818	0.0633	UR
PYCH_19120	hypothetical protein	1700855	1701463							1.09287		16.8467			UR
PYCH_19180	hypothetical protein	1706599	1708023	0.63	0.228	0.25	0.00466		DR	0.975429		0.0721692			DR
PYCH_19190	D-fructose-6-phosphate amidotransferase	1708181	1709989	2.5	0.0275	1.66667	0.03	UR
PYCH_19200	oligosaccharyl transferase stt3 subunit-like protein	1710000	1712918	0.73	0.196	0.454545	0.00978		DR
